# Supplementary material for: Dynamic changes in the appropriateness of urinary catheter use among hospitalized older patients in the emergency department
Source: PLoS One. 2018 Mar 22;13(3):e0193905. doi: 10.1371/journal.pone.0193905 (PMC5863961; doi:10.1371/journal.pone.0193905)
Supplement: S1 File — (XLS) [file pone.0193905.s001.xls]

## Sheet: ER
Sex	Age	Caregiver Convenience	Incontinence	DUTI	Documentation	Patient Comfort	Patient Conveience	Katz ADL	CCI	Changing from appropriate to inapprpriate	Inapproate catheter-days	Cognitive impaired	Depressive symptoms
1	78		0	1	1			0	1	1	5	1
1	74		1	0	0			6	6		5	1	0
0	67		0	0	1			7	4	1	5	1	0
0	87		0	0	1			4	2		1	1	0
0	82		0	0	1			3	1		3	0	0
1	87		0	0	1			8	1		5	1	1
1	83		0	0	1			0	3	0	0	0	0
1	89		1	1	1			4	3	0	0	1	1
0	71		0	0	1			5	1	1	3	0	0
1	76	10	0	0	1	10	10	0	7	1	5	0	0
0	71	10	0	1	0	10	10	13	7		5	1	1
0	91		0	1	0			5	0	1	2
1	74		0	1	1			4	2		3	1
1	71	2	1	0	1	8	10	9	7		6	1	0
0	75	10	0	0	1	1	5	1	8		22	1	1
0	77		0	1	1			10	1		3	1	0
1	70	10	1	1	1	2	10	5	3		7	1	0
1	90	10	0	0	1	4	8	4	4		5	1	1
0	72	10	0	0	1	8	10	0	8	1	2	0	0
0	73	10	0	1	1			5	2		1	1
1	79	10	1	0	0			0	9	1	3	1
0	84	10	0	0	1	5	5	8	8	1	3	1	0
0	76	0	0	0	0	0	0	14	6	0	0	0	1
1	75	8	0	0	1	10	10	6	1	1	4	1	0
1	81	10	1	1	0	10	10	0	7	0	0	1	0
1	95	10	1	1	0	10	10	1	6		3	1	1
1	83	10	0	0	1	10	10	4	1	1	4	1	0
0	72	10	0	0	1	10	10	8	1	1	2	0	0
1	88	10	1	0	1			0	3	1	2	1
0	87	10	0	0	1	10	10	0	5	0	0	1	0
0	73	0	0	0	0	10	0	14	1	0	0	0	0
0	69	8	1	0	0			1	4	0	0	1
1	69	10	1	0	1	10	10	13	1	1	2	1	0
0	70	10	0	0	1	10	10	3	0	1	3	0	0
1	76	10	0	0	1	10	10	10	0		5	0	0
0	78	10	0	0	1	10	10	0	6	1	1	1	0
1	66	10	1	1	0	10	10	0	3	0	0	1	0
1	76	10	1	0	1			0	3	0	0	1
1	84	10	0	1	0	10	10	5	3	0	0	0	0
0	77	10	0	0	1	10	10	0	7	1	5	1	0
1	72	5	0	0	0	5	5	10	6		7	1	1
1	78	10	0	1	1	10	10	2	1	1	6	0	0
0	75	10	0	0	1	5	5	8	2	0	0	1	0
0	73	10	1	1	1	10	10	1	0	0	0	1
1	67	10	1	0	1	0	10	7	1	0	0	1	0
1	86	10	0	0	0	10	5	11	11	0	0	0	0
1	82	10	1	0	1	10	10	6	0	1	2	0	0
0	92	0	1	1	0			0	3		1	1
1	79	5	1	1	0			0	8	0	0	1
1	86	10	0	0	1			0	4	1	0	1
1	74	10	0	0	1	10	10	3	3		2	0	1
0	86	5	1	0	0			0	4	0	0	1
1	79	10	1	1	1	3	10	1	0	0	0	1	1
1	91	10	1	0	1	2	2	3	0	1	3	1	0
1	73	0	0	0	0			0	3	0	0	1
1	75	10	0	0	1	10	10	0	4	1	6	1	0
0	72	10	1	0	0			0	3		2
1	77	10	0	0	0			0	5	1	12	1
0	83	10	0	1	0	0	0	2	3		7	1	1
0	76	10	0	0	0	10	10	5	6		6	1	0
1	80	10	0	0	1	0	10	3	5	1	2	0	0
1	74	10	1	0	0	10	10	0	1	0	0	0	0
0	78	10	0	0	0	10	5	6	3		1	1	1
0	73	0	0	1	0	5	0	13	4		1	1	1
1	84	10	1	0	0	10	10	5	1	1	3	1	0
0	75	10	1	0	0	0	10	0	3	1	3	1
1	86	10	0	0	0	10	10	2	4	1	10	1	0
1	81	10	1	1	0			6	7		3	1
1	83	10	1	1	0	10	10	0	4	0	0	1	0
1	69	5	0	1	1			1	0	0	0	1
0	83	10	0	0	0	10	10	0	3	1	5	1	0
0	84	10	1	0	0	10	10	0	6	1	12	1	0
1	81	5	1	1	0	10	0	0	0	0	0	0	0
0	79	5	0	1	0	2	0	12	1	0	0	0	0
1	69	0	1	0	1	10	10	4	6	1	2	1	0
0	85	10	0	1	0			0	6	1	6	1
1	84	10	1	1	0	10	10	6	6		13	1	0
1	70	10	0	1	0			0	2	0	0	1
0	84	10	1	0	1	5	5	6	2	1	3	1	0
1	72	10	1	0	1	10	10	5	3	1	2	0	0
1	79	5	0	1	0	10	5	10	6	0	0	1	0
0	69	10	0	0	0	0	10	1	5	1	6	1	0
1	90	10	0	0	0			0	0	0	0	1
0	90	10	0	0	0			0	3		5	1
0	82	10	1	0	1	10	5	4	3	1	14	0	0
1	82	10	1	0	1	10	10	4	2	1	3	1	0
0	70	10	0	0	1	0	10	11	2	1	3	0	0
1	81	10	0	1	0	0	10	0	2		10	1	1
0	78	10	0	0	1	10	10	5	1	1	7	0	0
1	81	10	1	0	1	0	10	6	6	1	4	1	0
1	89	10	1	1	0			0	0	0	0	1
0	78	10	0	0	0	6	10	7	3		4	0	0
0	65	10	0	0	1	10	10	3	7	1	5	1	1
0	73	5	0	1	1			0	5	0	0	1
0	83	10	1	1	1	5	10	0	4	1	6	1	1
1	88	10	0	0	0	10	10	4	8	1	8	1	0
1	80	10	0	0	0	10	10	3	0	1	4	0	0
1	91	0	1	1	1	10	10	0	4	0	0	1	0
0	86	10	1	1	0	10	10	2	3	1	7	1	0
1	76	10	0	0	0			0	6	0	0	1
0	72	10	0	0	0	10	10	1	9	0	0	0	0
1	76	10	0	0	1	10	10	3	0	1	4	0	0
1	73	10	0	1	0	10	10	14	5		3	0	0
1	81	10	0	0	1	10	10	2	0	1	2	0	0
1	68	10	0	0	1	0	0	2	6	1	5	1	1
0	79	10	0	0	1	10	10	0	2	1	1	0	0
1	72	10	1	0	1	10	10	0	5	0	0	1	0
1	69	10	0	0	0	8	10	8	3		1	0	0
1	80	10	1	0	0	10	10	12	3		4	0	0
1	80	10	1	1	1	8	5	0	7	1	17	1	0
1	65	10	0	0	0	10	10	5	7	1	4	0	0
1	91	10	1	0	1	10	10	1	2	1	6	1	0
1	67	10	0	0	0	0	10	10	10	0	0	0	0
0	87	10	0	0	0	0	0	1	2	1	6	1	1
0	79	5	0	1	0	10	0	11	2		5	0	0
0	73	10	0	0	0	2	10	12	4	1	17	0	0
0	88	10	0	1	0	7	0	10	4	0	0	1	0
1	73	5	0	0	1	10	5	5	1	1	2	0	0
1	91	5	1	1	0	10	5	0	2	0	0	1	0
1	85	10	1	0	1	10	10	4	5	1	4	1	1
1	101	10	0	0	1	10	10	9	0		3	1	0
0	73	10	0	1	1	10	5	7	5		5	1	0
1	78	0	1	1	1	0	10	0	7	0	0	1	0
1	82	5	1	0	1			0	4	1	3	1
1	76	10	0	0	0	10	10	2	3	0	0	0	0
1	72	10	1	0	0	10	10	4	6	1	3
0	66	10	0	0	0	10	10	1	0		4	0	0
1	77	10	1	0	1	10	10	2	1	1	2	1	0
1	82	0	0	0	1	10	7	5	3	1	5	0	0
1	68	10	0	0	1	10	0	12	3		4	0	0
1	79	10	0	0	1	10	10	5	1	1	3	0	0
1	82	10	1	0	1	10	10	4	5	1	5	0	0
1	65	10	0	0	0			0	6	0	0	1
0	82	10	1	0	1	10	10	2	8	1	2	1	0
0	83	10	0	0	1	10	10	9	3	1	9	1	0
1	75	10	0	0	1	4	10	1	4		4	1	0
1	91	10	0	0	1	10	10	3	2	1	5	0	0
1	80	10	1	0	1	2	10	2	3	1	1	1	0
0	85	10	0	0	1	10	10	0	5	1	2	1	0
0	81	5	0	0	1	10	5	3	2		7	1	0
0	73	10	1	1	0	0	0	4	2	0	0	0	0
0	81	10	1	0	1			0	2		7	1
1	74	10	1	0	1	10	10	3	0	1	4	0	0
1	67	10	0	0	1	10	10	2	4	1	11	1	1
0	74	10	1	0	0	10	10	1	3	1	5	1	0
0	84	10	1	0	0	10	10	0	5		5	1	0
1	88	10	1	1	0	10	10	7	1	1	1	1	0
1	73	5	0	1	0	7	7	1	3	1	6	1	1
0	73	5	1	0	0	4	0	12	0	0	0	0	0
1	71	10	0	0	1	8	10	3	1	1	3	1	0
0	95	10	0	1	1	10	10	1	0	1	3	1	0
0	86	10	1	0	0	10	10	10	2	1	1	0	0
1	81	10	1	0	1	10	10	2	1	1	4	1	0
1	75	6	0	0	1	0	10	2	4	1	5	1	0
1	81	10	0	0	1	10	10	4	0	1	3	0	0
1	71	2	1	1	0	10	8	8	7	1	2	1	0
